# Supplementary material for: Antibodies targeting the neuraminidase active site inhibit influenza H3N2 viruses with an S245N glycosylation site
Source: Nat Commun. 2022 Dec 21;13:7864. doi: 10.1038/s41467-022-35586-7 (PMC9772378; doi:10.1038/s41467-022-35586-7)
Supplement: Supplementary file 3 — Source Data [file 41467_2022_35586_MOESM3_ESM.xlsx]

## Sheet: Figure 1C
	1G01	1E01	1G04	neg. Ctrl. IgG
A/Hong Kong/4801/2014	0.02898	0.01325	0.01707	61
A/New York City/PV00077/2017	0.6956	0.1544	0.4839	61
A/New York City/PV00033/2017	1.738	0.5456	2.044	61
A/Switzerland/8060/2017	10.01	5.869	61	61
A/New York City/PV01148/2018	2.644	0.6026	10.46	61
A/New York City/PV02895/2019	1.22	0.1647	3.526	61
A/New York City/PV01536/2018	10.42	1.38	22.52	61
A/Singapore/INFIMH-16-0019/2016	3.789	1.487	35.62	61
A/Kansas/14/2017	1.671	0.6304	9.025	61
A/New York City/PV02516/2019	0.6081	0.1588	1.661	61
A/New York City/PV00099/2017	4.668	0.5684	9.822	61
note: '61' indicates 'no inhibition'.

## Sheet: Figure 1D
Day	Irr IgG					1E01					1G01					1G04
0	100	100	100	100	100	100	100	100	100	100	100	100	100	100	100	100	100	100	100	100
1	98.2759	99.4975	98.8506	95.6938	100.578	98.4925	94.359	98.895	96.7213	96.5174	96.4646	95.4545	96.8421	95.1456	96.7213	96.861	95.4839	95.5801	94.7368	96.2617
2	96.5517	98.995	96.5517	91.3876	97.6879	99.4975	93.3333	98.895	96.1749	96.0199	95.4545	97.7273	95.2632	96.1165	97.2678	97.7578	94.8387	98.3425	91.866	99.0654
3	97.1264	99.4975	99.4253	92.823	100	97.9899	93.8462	98.3425	98.3607	99.5025	97.4747	97.1591	100	100	100	98.2063	96.7742	100.552	92.3445	98.5981
4	95.4023	97.9899	100	92.3445	96.5318	95.9799	93.8462	96.1326	97.2678	100.995	98.9899	98.8636	101.579	101.942	103.825	93.722	101.29	105.525	91.866	101.869
5	93.6782	96.4824	102.874	94.2584	97.1098	97.9899	96.4103	96.1326	97.8142	103.483	98.4848	101.136	104.737	102.427	105.464	94.1704	105.161	104.972	92.823	99.5327
6	87.3563	94.9749	103.448	96.1722	94.2197	99.4975	97.9487	99.4475	101.093	106.965	97.4747	105.682	107.895	105.34	108.197	97.7578	107.097	107.735	96.1722	100
7	82.1839	91.4573	93.6782	93.3014	84.9711	101.005	97.9487	100.552	100.546	107.96	98.4848	106.818	107.368	107.767	109.29	98.6547	104.516	102.762	99.0431	100
8	77.5862	86.4322	90.8046	97.1292	80.3468	103.015	103.59	104.972	103.279	112.935	103.03	111.932	111.579	111.65	113.115	100	105.806	107.735	100.478	100.467
9	74.1379	83.4171	86.2069	94.7368	73.9884	101.508	102.564	101.105	101.639	107.96	102.525	109.659	108.947	110.194	110.929	99.1031	106.452	106.63	100	100.467
10		84.4221	92.5287	98.5646		105.025	104.615	102.762	104.918	103.483	98.9899	114.205	109.474	106.311	113.115	102.242	109.677	111.05	102.871	105.14
11		88.9447	93.6782	99.0431		103.518	104.615	102.762	106.011	103.98	100.505	112.5	110.526	104.854	114.208	102.242	110.323	109.392	102.392	104.673
12		91.4573	98.2759	104.306		108.04	104.615	107.735	111.475	105.473	108.586	113.068	110.526	108.738	113.661	105.381	113.548	112.155	102.871	104.206
13		94.9749	100	101.914		105.528	98.9744	109.945	104.372	105.473	104.04	106.25	113.684	109.223	116.393	100	112.903	111.05	96.1722	101.869
14		96.9849	102.299	103.828		106.533	100	107.182	110.383	106.468	104.04	107.386	113.684	107.767	116.393	100	110.323	112.155	95.6938	102.336

## Sheet: Figure 1E
Day	Irr IgG					1E01					1G01					1G04
0	100	100	100	100		100	100	100	100	100	100	100	100	100	100	100	100	100	100	100
1	95.7346	97.7011	94.7619	96.6981		92.6554	94.5545	95.8115	95.2607	97.1751	98.3607	99.4475	97.3545	96.0894	93.6047	93.617	92.4419	96.2264	95.8763	94.8187
2	94.7867	98.2759	92.8571	97.1698		91.5254	93.5644	94.7644	92.891	96.0452	100	98.895	96.8254	96.648	94.186	91.4894	90.6977	96.2264	94.3299	94.3005
3	93.8389	97.7011	91.9048	99.5283		92.0904	95.5446	94.7644	96.2085	96.0452	101.639	103.315	95.7672	98.324	95.3488	96.8085	91.8605	96.2264	94.3299	95.3368
4	95.2607	97.7011	94.2857	100		97.1751	98.0198	97.9058	97.1564	97.7401	102.186	106.077	94.709	98.8827	97.093	98.4043	93.0233	97.1698	94.8454	98.4456
5	95.2607	99.4253	96.1905	100		95.4802	100	99.4764	98.5782	100	101.093	107.735	95.7672	101.676	98.2558	101.064	94.7674	97.1698	94.8454	100.518
6	94.3128	102.874	99.5238	96.6981		98.3051	100	101.047	100.474	102.26	98.9071	107.182	97.3545	102.793	101.163	102.66	97.6744	96.2264	97.4227	103.109
7	85.3081	98.2759	98.5714	88.2075		98.8701	103.465	103.141	101.422	103.39	99.4536	104.42	97.8836	103.352	104.07	102.128	95.9302	94.3396	97.4227	103.109
8	80.0948	89.0805	101.905	87.2642		102.825	105.941	107.33	100	103.955	104.372	112.707	104.762	108.38	106.977	101.064	96.5116	89.1509	104.639	109.326
9	74.8815	83.908	100.476	87.7358		101.695	103.96	106.283	94.7867	102.825	101.639	109.945	102.646	103.352	102.326	104.255	94.7674	93.8679	103.608	105.699
10	72.9858	78.1609	102.381	92.4528		101.695	105.446	105.236	98.5782	106.78	105.464	110.497	101.587	106.704	104.07	110.638	98.8372	99.5283	103.093	106.218
11		74.1379	100	94.3396		100	104.455	103.141	100.474	105.65	102.186	109.392	102.116	106.145	103.488	113.298	100.581	99.0566	101.546	104.145
12			100.476	98.1132		103.39	107.921	102.618	104.265	110.734	103.825	110.497	106.878	106.704	103.488	120.213	105.233	104.245	108.247	108.808
13			96.6667	100		102.26	102.97	98.9529	101.896	105.085	104.372	109.945	104.762	107.821	103.488	116.489	101.163	101.415	103.093	105.181
14			98.0952	99.0566		102.26	107.921	102.618	100.948	105.65	108.197	108.287	108.466	107.821	103.488	119.149	103.488	103.302	109.278	105.181

## Sheet: Figure 1F
Day	Irr IgG					1E01					1G01					1G04
0	100	100	100	100	100	100	100	100	100	100	100	100	100	100	100	100	100	100	100	100
1	96.0177	98	96.0699	98.9011	95.4802	97.9798	93.2203	97.6471	97.006	95.1087	97.7011	95.7447	97.0874	97.3262	96.3351	97.2222	94.7674	95.3368	93.8547	95.5056
2	93.3628	95.5	96.5066	99.4505	96.0452	99.4949	94.3503	101.176	97.6048	96.1957	99.4253	97.8723	98.0583	97.861	97.3822	97.7778	94.7674	94.3005	92.7374	94.382
3	94.2478	94.5	96.9432	100	98.8701	101.515	93.2203	101.176	97.006	97.8261	98.2759	99.4681	96.6019	99.4652	96.3351	97.2222	97.6744	94.8187	93.8547	95.5056
4	96.0177	91.5	95.1965	98.9011	96.0452	102.02	93.2203	101.765	98.8024	101.087	98.8506	102.128	95.6311	98.9305	95.8115	100	98.2558	97.4093	94.4134	97.7528
5	93.8053	88.5	93.8865	95.6044	92.6554	105.051	96.0452	103.529	100.599	104.348	97.7011	100	97.0874	93.0481	89.5288	95.5556	100.581	95.3368	97.7654	99.4382
6	88.9381	84	86.0262	93.4066	85.3107	107.071	98.3051	104.706	102.395	103.804	94.2529	102.128	99.5146	97.3262	93.1937	91.1111	111.628	106.218	101.676	96.0674
7	82.3009	78	79.476	85.7143	79.661	104.545	99.435	104.118	101.796	103.261	96.5517	103.723	100.971	99.4652	92.6702	89.4444	101.163	90.1554	99.4413	97.7528
8	77.8761	74	75.1092	79.6703	75.7062	103.535	102.825	108.235	106.587	109.239	104.023	106.383	110.194	105.348	99.4764	93.3333	105.233	98.4456	101.117	98.8764
9	72.5664		70.3057	74.7253	71.7514	104.545	101.695	107.059	102.994	108.152	102.299	101.596	106.796	103.209	99.4764	94.4444	101.744	97.4093	101.676	97.191
10						106.061	103.39	111.765	108.982	108.152	104.023	103.723	109.223	108.556	100	102.222	104.07	104.663	106.145	103.933
11						108.081	105.085	110	107.784	108.152	105.172	104.255	109.223	107.487	100	102.778	105.233	102.073	103.911	105.056
12						106.566	110.734	115.882	112.575	113.043	109.77	107.979	111.165	111.23	103.141	104.444	109.302	106.736	102.793	110.674
13						105.051	107.91	114.706	107.186	109.239	105.172	103.723	103.883	105.882	102.094	101.667	105.814	104.145	101.676	106.18
14						107.071	109.04	118.235	107.784	108.696	105.747	106.915	105.34	106.952	102.094	102.222	105.233	101.036	102.235	108.989

## Sheet: Suppl. Fig. 1A
ug/ml	1G01		1E01		neg Ctrl IgG		1G04
30	98.1773	99.2895	99.2895	99.2895	8.02264	17.3922	98.7952	99.5366
15	97.9302	98.4245	98.3009	98.0537	18.4853	3.96252	97.683	98.0537
7.5	96.4473	97.4359	98.0537	98.0537	14.1909	6.38298	96.3238	96.818
3.75	89.898	94.4702	97.4359	95.953	19.7345	8.10072	95.953	94.3466
1.875	74.9459	88.6623	96.3238	97.1888	15.6744	9.97462	91.6281	88.6623
0.9375	47.7603	68.7674	93.4816	93.6052	8.25688	11.3801	67.6552	72.8452
0.46875	20.5746	47.7603	85.8202	90.3923	8.33496	5.9145	45.4124	58.6345
0.234375	11.4303	29.101	62.2181	75.9345	12.6293	7.94456	21.0689	27.4946
0.117188	3.64535	17.856	32.9317	43.1881	11.7705	10.7554	6.61106	6.8582
0.058594	2.65678	4.13964	16.4968	8.09391	15.2059	11.3801	1.66821	12.2953
0.029297	0	9.08248	9.20605	3.76892	10.5212	14.1909	1.05035	5.25178
0.014648	0	8.5882	10.4418	5.37535	20.9057	21.7646	0	6.73463
NA-Star H3N2 (A/New York City/PV00077/2017) S245-S247

## Sheet: Suppl. Fig. 1B
ug/ml	1G01		1E01		Irr IgG		1G04
30	88.7321	85.8116	93.1127	92.8206	23.3147	0	73.0626	70.6515
15	80.8469	81.7231	90.1923	89.6082	15.7216	0	68.585	67.8961
7.5	69.4573	75.5902	80.2628	82.0151	13.0932	0	64.4518	58.7687
3.75	72.0857	65.9528	74.714	78.5106	11.0489	0	64.624	57.5632
1.875	58.3597	56.0234	70.3334	75.2981	10.4648	0	53.43	56.1854
0.9375	39.0849	37.3327	58.6517	62.7403	9.29667	4.91604	47.5746	48.2635
0.46875	13.0932	34.4123	48.7223	50.1825	18.642	0	41.5471	39.136
0.234375	2.5797	22.7306	39.669	39.0849	5.79216	0	16.9202	18.4702
0.117188	10.4648	5.20808	14.5534	30.6157	3.16379	0	10.7204	7.27612
0.058594	1.70358	7.83646	17.1818	11.925	0	0	14.6814	21.57
0.029297	0	22.7306	10.4648	7.54441	0	0	1.24856	18.9868
0.014648	0	17.1818	11.341	9.88075	7.54441	0	20.0201	16.9202
NA-Star H3N2 (A/New York City/PV00033/2017)

## Sheet: Suppl. Fig. 1C
ug/ml	1G01		1E01		neg Ctrl IgG		1G04
30	81.9268	84.5791	99.1664	99.5927	3.78031	14.8629	65.8466	64.9346
15	68.0973	69.1866	96.1827	96.1827	0	0	56.5823	51.4941
7.5	55.5938	55.3097	90.4993	90.5466	0	0	46.3098	41.5577
3.75	43.043	41.7643	81.4059	81.69	0	0	39.1576	37.1415
1.875	33.1918	30.0186	67.4342	68.6656	0	0	35.7014	30.5172
0.9375	28.0768	23.7195	53.7467	53.7941	0	2.0753	27.3971	27.4451
0.46875	22.1566	22.7249	40.817	40.9117	0	0	25.813	23.1249
0.234375	12.8737	18.1309	46.7846	30.8238	0	0	23.5089	22.5969
0.117188	14.484	13.7736	23.1985	22.9144	0	0	18.0847	17.3167
0.058594	4.44337	8.18493	17.5152	17.231	0	0	14.0046	13.1885
0.029297	1.64904	4.11184	9.88995	11.6897	0	0	6.85227	10.3564
0.014648	0	0	8.61119	28.9766	19.5517	0	4.83619	5.1242
ELLA H3N2 (A/New York City/PV00099/2017)

## Sheet: Suppl. Fig. 1D
	1G01		1E01		neg Ctrl IgG		1G04
30	83.7469	81.6761	93.9858	93.8132	0	0	63.9358	62.9164
15	73.4505	70.1142	89.4991	87.2557	0	0	52.3622	54.8208
7.5	61.6585	58.0347	80.3531	80.123	0	0	45.8857	42.0478
3.75	52.9152	46.0126	71.4948	72.185	1.08812	0	36.0511	37.7302
1.875	43.8268	37.5569	59.9329	62.0612	2.92882	0	32.8129	33.6524
0.9375	39.3401	32.6676	51.7648	52.4551	3.96421	0	31.6136	34.432
0.46875	34.8534	31.4596	48.7737	45.7825	0	0	25.9167	28.5552
0.234375	28.2384	23.6942	36.9817	35.3136	3.96421	0	20.8195	24.2976
0.117188	22.7163	19.3225	33.2428	28.641	0	0	22.1987	17.8211
0.058594	18.8048	17.1942	22.9464	23.9243	0	0	14.8228	18.3608
0.029297	14.1456	11.4996	19.8977	17.3668	0	0	12.9038	10.9249
0.014648	7.07038	7.58808	18.6323	10.119	3.33147	0	6.42738	6.96708
ELLA H3N2 (A/New York City/PV01148/2018)

## Sheet: Suppl. Fig. 1E
ug/ml	1G01		1E01		neg Ctrl IgG		1G04
30	76.3269	75.1364	94.5969	94.6884	0	0	61.0067	71.168
15	56.4086	55.0807	91.3458	92.4448	0	0	38.238	40.4019
7.5	41.756	40.3366	83.928	85.1643	2.88091	0	26.4773	23.6547
3.75	27.424	25.9129	71.2901	72.1143	3.88827	0	19.562	19.7972
1.875	19.7772	17.8998	54.3481	54.5312	0	0	16.7394	14.7636
0.9375	17.9914	13.3667	39.8329	39.146	2.78933	0	13.7757	15.14
0.46875	15.6103	13.4124	27.1492	26.5998	0	0	11.6588	11.7058
0.234375	9.7493	9.84088	18.724	17.3503	4.43775	0	12.0351	9.02438
0.117188	9.06246	5.21616	8.69615	12.0846	0	0	11.0002	8.64804
0.058594	5.94879	6.58984	7.87194	8.55878	0	0	9.77707	6.53111
0.029297	5.35353	0	4.80406	6.773	0	0	6.81337	2.48543
0.014648	0	0	2.83512	1.36986	0	0	2.53247	7.2838
ELLA H3N2 (A/New York City/PV01536/2018) ELLA H3N2 (A/New York City/PV01536/2018)

## Sheet: Suppl. Fig. 1F
ug/ml	1G01		1E01		neg Ctrl IgG		1G04
30	91.362	91.6159	95.8809	96.1348	0	0	84.2536	82.7304
15	89.1279	91.0574	99.0797	100.451	0	0	76.4852	76.079
7.5	83.7459	86.9447	94.2562	98.3181	3.21782	0	60.7959	58.9172
3.75	73.591	74.6573	97.9119	98.6735	0	0	44.7512	43.0757
1.875	55.6169	57.1401	94.7131	95.0178	0	0	34.7487	33.9871
0.9375	37.7951	41.1462	86.9447	87.8586	0	0	26.2186	28.8589
0.46875	27.9449	30.4328	73.0325	74.5049	1.0853	0	23.7306	23.0706
0.234375	22.1566	23.0706	54.2968	58.7649	1.0853	0	24.1876	20.1764
0.117188	16.6222	20.4811	40.74	41.197	1.79614	0	20.0241	20.2272
0.058594	8.14293	11.9002	27.3356	28.5034	0	0	16.8761	16.3176
ELLA H3N2 (A/New York City/PV02895/2019)

[truncated: 10 more sheets: Suppl. Fig. 1G, Suppl. Fig. 2A, Suppl. Fig. 2B, Suppl. Fig. 2C, Suppl. Fig. 2D, Suppl. Fig. 2E, Suppl. Fig. 2F, Suppl. Fig. 4A, Suppl. Fig. 4B, Suppl. Fig. 4C]
